# Supplementary material for: The 2022 Outbreaks of African Swine Fever Virus Demonstrate the First Report of Genotype II in Ghana
Source: Viruses. 2023 Aug 11;15(8):1722. doi: 10.3390/v15081722 (PMC10459280; doi:10.3390/v15081722)
Supplement: Supplementary file 1 [file viruses-15-01722-s001.zip]

Archive with 3 entries (3 files):
- Supplementary Figure S1- Protein Alignments (1).pdf
- Supplementary Table S1-SNPs present in Ghana2022-34, Ghana2022-40 and Ghana2022-62 compared to Ghana2022-35.xlsx
- Supplementary Table S2-SNPs presentin Ghana2022-35 compared to ASFV-G.xlsx
