# Supplementary material for: The 2022 Outbreaks of African Swine Fever Virus Demonstrate the First Report of Genotype II in Ghana
Source: Viruses. 2023 Aug 11;15(8):1722. doi: 10.3390/v15081722 (PMC10459280; doi:10.3390/v15081722)
Supplement: Supplementary file 1 [file viruses-15-01722-s001.zip › Supplementary Table S1-SNPs present in Ghana2022-34, Ghana2022-40 and Ghana2022-62 compared to Ghana2022-35.xlsx]

## Sheet: Combined
Genome	Position	Type	Ghana2022-35	Examined Genome	Coding Region	Amino Acid Change
Ghana2022-34	4842	SNV	T	C
Ghana2022-34	13334	SNV	T	A
Ghana2022-34	15073^15074	Insertion	-	C
Ghana2022-34	15076	SNV	T	C
Ghana2022-34	15079	Deletion	G	-
Ghana2022-34	15088..15089	MNV	GT	TG
Ghana2022-34	15119	SNV	T	G
Ghana2022-34	15164..15165	MNV	CA	AC
Ghana2022-34	15167	SNV	T	G
Ghana2022-34	15191	SNV	A	T
Ghana2022-34	15295	SNV	G	T
Ghana2022-34	15611	Replacement	A	GT
Ghana2022-34	15615..15616	MNV	TT	CA
Ghana2022-34	15619	SNV	C	A
Ghana2022-34	15626	Deletion	T	-
Ghana2022-34	15631	Deletion	C	-
Ghana2022-34	15657	SNV	A	C
Ghana2022-34	15659	SNV	C	A
Ghana2022-34	15664	SNV	T	G
Ghana2022-34	15695	SNV	G	A
Ghana2022-34	15696^15697	Insertion	-	T
Ghana2022-34	37034	Deletion	C	-
Ghana2022-34	67912	SNV	T	A
Ghana2022-34	109465	SNV	C	A
Ghana2022-34	165009	SNV	T	A
Ghana2022-34	165012	SNV	A	C
Ghana2022-34	165020	SNV	T	G
Ghana2022-34	184229	SNV	C	A
Ghana2022-34	184616	SNV	T	A
Ghana2022-34	184618	SNV	C	A
Ghana2022-34	184623	SNV	C	A
Ghana2022-34	184633	SNV	T	A
Ghana2022-34	184675	SNV	T	A
Ghana2022-34	184691^184692	Insertion	-	G
Ghana2022-40	312	SNV	C	G
Ghana2022-40	1495	SNV	C	T
Ghana2022-40	3088	SNV	A	G
Ghana2022-40	10750	SNV	G	A
Ghana2022-40	10760	SNV	G	A
Ghana2022-40	13256^13257	Insertion	-	GGGGG
Ghana2022-40	13266	SNV	T	G
Ghana2022-40	13459..13460	Deletion	GG	-
Ghana2022-40	13707	SNV	C	T	X69R	P16L
Ghana2022-40	19756	SNV	A	T
Ghana2022-40	19759..19760	MNV	GG	AT
Ghana2022-40	23519	SNV	G	T	MGF_505-1R	R450I
Ghana2022-40	25312	Deletion	C	-	MGF_360-13L	A262fs
Ghana2022-40	29867	SNV	T	C
Ghana2022-40	59520	SNV	T	C	K145R	Y116H
Ghana2022-40	79173	SNV	A	G
Ghana2022-40	80745	SNV	T	C
Ghana2022-40	81741	SNV	A	T	C315R	Q30H
Ghana2022-40	108409	SNV	C	T
Ghana2022-40	109465	SNV	C	A
Ghana2022-40	160666	SNV	G	C	E199L	P85A
Ghana2022-40	168037^168038	Insertion	-	A
Ghana2022-40	173002	SNV	T	C	MGF_505-11L	I280V
Ghana2022-40	179610	SNV	C	T
Ghana2022-40	183222	SNV	G	A
Ghana2022-40	184403	SNV	G	C
Ghana2022-62	564^565	Insertion	-	A
Ghana2022-62	4842	SNV	T	C
Ghana2022-62	4859	SNV	T	A
Ghana2022-62	13459	Deletion	G	-
Ghana2022-62	13707	SNV	C	T	X69R	P16L
Ghana2022-62	25312	Deletion	C	-	MGF_360-13L	A262fs
Ghana2022-62	79173	SNV	A	G
Ghana2022-62	81156	SNV	C	A	C475L	Q148H
Ghana2022-62	109465	SNV	C	A
Ghana2022-62	160666	SNV	G	C	E199L	P85A
Ghana2022-62	173002	SNV	T	C	MGF_505-11L	I280V
Ghana2022-62	177967	Deletion	C	-	MGF_360-18R	L54fs
Ghana2022-62	179118	Deletion	T	-
Ghana2022-62	184090	SNV	A	G
