# Supplementary material for: The 2022 Outbreaks of African Swine Fever Virus Demonstrate the First Report of Genotype II in Ghana
Source: Viruses. 2023 Aug 11;15(8):1722. doi: 10.3390/v15081722 (PMC10459280; doi:10.3390/v15081722)
Supplement: Supplementary file 1 [file viruses-15-01722-s001.zip › Supplementary Table S2-SNPs presentin Ghana2022-35 compared to ASFV-G.xlsx]

## Sheet: Sheet1
Genome	Position	Type	ASFV-G (Georgia-2007)	Ghana2022-35	Coding Region	Amino Acid Change
ASFV-G (Georgia-2007)	446..447	Deletion	TT	-	DP60R	Lys45fs
ASFV-G (Georgia-2007)	1373^1374	Insertion	-	TT
ASFV-G (Georgia-2007)	1382..1384	Deletion	CCC	-
ASFV-G (Georgia-2007)	2438	SNV	G	A
ASFV-G (Georgia-2007)	2593^2594	Insertion	-	G	MGF 360-1Lb, MGF 360-1La	Arg101fs
ASFV-G (Georgia-2007)	2952^2953	Insertion	-	T
ASFV-G (Georgia-2007)	4182^4183	Insertion	-	AAAAAAATAAACAACAAA
ASFV-G (Georgia-2007)	7007^7008	Insertion	-	G	MGF 110-1L	*215fs
ASFV-G (Georgia-2007)	7675^7676	Insertion	-	TCAACAAATAGCTGTTTA	ASFV G ACD 00090	Gln24_Gln25 ins IleAlaValTyrGlnGln
ASFV-G (Georgia-2007)	9182^9183	Insertion	-	G	MGF 110-4L	Trp41fs
ASFV-G (Georgia-2007)	9253	SNV	C	A	MGF 110-4L	Val17Leu
ASFV-G (Georgia-2007)	10394	SNV	A	G	MGF 110-7L	Trp112Arg
ASFV-G (Georgia-2007)	11761	SNV	T	G	MGF 110-8L	Glu26Asp
ASFV-G (Georgia-2007)	19993..19994	Deletion	GG	-	ASFV G ACD 00350	Gly14fs
ASFV-G (Georgia-2007)	20243	SNV	T	C	X69R, ASFV G ACD 00360	Leu16Pro
ASFV-G (Georgia-2007)	21796^21797	Insertion	-	G
ASFV-G (Georgia-2007)	22551	Deletion	A	-	MGF 300-2R	Lys75fs
ASFV-G (Georgia-2007)	25951	SNV	A	G
ASFV-G (Georgia-2007)	26280	SNV	T	C
ASFV-G (Georgia-2007)	26283..26284	MNV	CG	TA
ASFV-G (Georgia-2007)	26292	SNV	T	A
ASFV-G (Georgia-2007)	26295..26296	MNV	AT	GG
ASFV-G (Georgia-2007)	30493	SNV	C	T
ASFV-G (Georgia-2007)	31847^31848	Insertion	-	CC	MGF 360-13L	Asn262fs
ASFV-G (Georgia-2007)	32100	SNV	C	T	MGF 360-13L	Gly177Asp
ASFV-G (Georgia-2007)	32836	SNV	G	A	MGF 360-14L	Pro351Leu
ASFV-G (Georgia-2007)	35152	SNV	A	G	MGF 505-2R	Thr354Ala
ASFV-G (Georgia-2007)	35429	SNV	C	G	MGF 505-2R	Thr446Ser
ASFV-G (Georgia-2007)	37461	SNV	C	T	MGF 505-4R	Pro231Leu
ASFV-G (Georgia-2007)	39747	SNV	G	A	MGF 505-5R	Gly477Ser
ASFV-G (Georgia-2007)	48212..48221	Deletion	CTAGCTATAG	-
ASFV-G (Georgia-2007)	53481	SNV	G	T	A859L	Ala426Glu
ASFV-G (Georgia-2007)	54942	SNV	A	G
ASFV-G (Georgia-2007)	57117	SNV	T	C	F334L	Ser282Gly
ASFV-G (Georgia-2007)	61446	SNV	G	A
ASFV-G (Georgia-2007)	67466^67467	Insertion	-	AAAAATCATGTTAAGCTGGTTG
ASFV-G (Georgia-2007)	72059	SNV	A	G	EP424R	Asn155Ser
ASFV-G (Georgia-2007)	73044^73045	Insertion	-	GCAAACATTTAGGTGCAAAC
ASFV-G (Georgia-2007)	74707	SNV	C	T
ASFV-G (Georgia-2007)	75251	SNV	T	G	EP402R	Leu300Val
ASFV-G (Georgia-2007)	75291	SNV	C	T	EP402R	Pro313Leu
ASFV-G (Georgia-2007)	85695	SNV	G	A
ASFV-G (Georgia-2007)	87267	SNV	C	T
ASFV-G (Georgia-2007)	98027	SNV	C	T
ASFV-G (Georgia-2007)	102183	SNV	T	C
ASFV-G (Georgia-2007)	103232	SNV	C	T	B602L	Val13Ile
ASFV-G (Georgia-2007)	106962	SNV	T	A	B117L	Tyr98Phe
ASFV-G (Georgia-2007)	113896	SNV	A	G
ASFV-G (Georgia-2007)	117162	SNV	A	T	G1211R	Asn1002Ile
ASFV-G (Georgia-2007)	129848	SNV	A	C
ASFV-G (Georgia-2007)	134011	SNV	G	A
ASFV-G (Georgia-2007)	135843	SNV	G	A	NP868R	Ala9Thr
ASFV-G (Georgia-2007)	137584	SNV	C	T	NP868R	Ala589Val
ASFV-G (Georgia-2007)	138227	SNV	C	T
ASFV-G (Georgia-2007)	143077	SNV	A	G
ASFV-G (Georgia-2007)	150736	SNV	G	A
ASFV-G (Georgia-2007)	155157	SNV	A	G	H339R	Gln319Arg
ASFV-G (Georgia-2007)	167188	SNV	C	G	E199L	Ala85Pro
ASFV-G (Georgia-2007)	167947	SNV	C	T
ASFV-G (Georgia-2007)	171060	SNV	T	C	I267L	Ile129Val
ASFV-G (Georgia-2007)	177852^177853	Insertion	-	G	MGF 360-16R	Asn90fs
ASFV-G (Georgia-2007)	179360	SNV	A	G	MGF 505-11L	Leu334Pro
ASFV-G (Georgia-2007)	179523	SNV	C	T	MGF 505-11L	Val280Ile
ASFV-G (Georgia-2007)	179669	SNV	G	A	MGF 505-11L	Ser231Leu
ASFV-G (Georgia-2007)	181279^181280	Insertion	-	T	MGF 100-3L	Thr100fs
ASFV-G (Georgia-2007)	185883^185884	Insertion	-	A
ASFV-G (Georgia-2007)	187969^187970	Insertion	-	A
ASFV-G (Georgia-2007)	189649	Deletion	A	-
ASFV-G (Georgia-2007)	189772..189773	Deletion	TT	-	ASFV G ACD 01990	Asn38fs

## Sheet: Sheet2
Name						Name	Match
285L						MGF_110-2L	122
A104R						MGF_110-5L-6L	124
A118R						MGF_110-7L	125
A137R			ASFV_G_ACD_00160			285L	2
A151R			ASFV_G_ACD_00190			X69R	169
A179L			ASFV_G_ACD_00210			MGF_300-1L	126
A224L			ASFV_G_ACD_00240			MGF_300-4L	129
A238L			ASFV_G_ACD_00270			MGF_360-8L	145
A240L			ASFV_G_ACD_00300			MGF_360-9L	146
A859L			ASFV_G_ACD_00320			MGF_360-10L	130
ACD_00090			ASFV_G_ACD_00330			MGF_360-11L	131
ACD_01020			ASFV_G_ACD_00350			MGF_505-1R	149
ACD_01940			ASFV_G_ACD_00360			MGF_360-12L	132
B117L			ASFV_G_ACD_00520			MGF_360-13L	133
B119L			ASFV_G_ACD_00600			MGF_505-3R	151
B125R			ASFV_G_ACD_01020			MGF_505-4R	152
B169L			ASFV_G_ACD_01870			MGF_505-6R	154
B175L			ASFV_G_ACD_01940			MGF_505-7R	155
B263R			ASFV_G_ACD_01960			MGF_505-9R	156
B318L			ASFV_G_ACD_01980			MGF_505-10R	147
B354L			ASFV_G_ACD_01990			A224L	8
B385R			hypothetical_01			A104R	3
B407L			hypothetical_02			A240L	10
B438L			hypothetical_03			A118R	4
B475L			MGF_100-1R			A151R	6
B602L			MGF_110-10-L_-_MGF110-14L_fusion			MGF_360-15R	135
B646L			MGF_110-12L			A238L	9
B66L			MGF_110-13La			A859L	11
B962L			MGF_110-13Lb			A179L	7
C122R			MGF_110-8L			A137R	5
C129R			MGF_110-9L			F317L	82
C147L			MGF_300-2R			F334L	83
C257L			MGF_360-16R			F778R	84
C315R			MGF_360-4L			F165R	81
C475L						F1055L	80
C62L						K205R	108
C717R						K78R	110
C84L						K196R	107
C962R						K145R	106
CP123L						K421R	109
CP204L						EP1242L	72
CP2475L						EP84R	79
CP312R						EP152R	73
CP530R						EP153R	74
CP80R						EP364R	76
D1133L						M1249L	117
D117L						M448R	118
D129L						C129R	32
D205R						C84L	39
D250R						C717R	38
D339L						C122R	31
D345L						C257L	34
DP238L						C475L	36
DP60R						C315R	35
DP60R						C147L	33
DP71L						C62L	37
DP79L						C962R	40
DP96R						B962L	30
DP96R						B119L	16
E111R						B318L	21
E120R						B438L	25
E146L						B169L	18
E165R						B475L	26
E183L						B354L	22
E184L						B385R	23
E199L						B646L	28
E248R						B125R	17
E301R						B407L	24
E423R						B175L	19
E66L						B263R	20
EP1242L						B66L	29
EP152R						G1340L	86
EP153R						G1211R	85
EP296R						CP123L	41
EP364R						CP2475L	43
EP402R						CP204L	42
EP424R						CP530R	45
EP84R						CP80R	46
F1055L						CP312R	44
F165R						O174L	160
F317L						O61R	161
F334L						NP1450L	157
F778R						NP419L	158
G1211R						D250R	51
G1340L						D129L	49
H108R						DP79L	58
H124R						D339L	52
H171R						D1133L	47
H233R						D117L	48
H240R						D205R	50
H339R						D345L	53
H359L						S183L	167
I10L						S273R	168
I177L						P1192R	162
I196L						H359L	93
I215L						H171R	89
I226R						H124R	88
I243L						H108R	87
I267L						H233R	90
I329L						H240R	91
I73R						R298L	166
I7L						Q706L	163
I8L						QP509L	165
I9R						QP383R	164
K145R						E184L	66
K196R						E183L	65
K205R						E423R	70
K421R						E301R	69
K78R						E146L	63
KP177R						E199L	67
KP360L						E165R	64
KP93L						E248R	68
L11L						E120R	62
L60L						EP296R	75
L83L						E111R	61
M1249L						E66L	71
M448R						I267L	100
MGF_100-1L						I226R	98
MGF_100-3L						I243L	99
MGF_110-1L						I73R	102
MGF_110-2L						I329L	101
MGF_110-3L-4L						I215L	97
MGF_110-5L-6L						I177L	95
MGF_110-7L						I196L	96
MGF_300-1L						DP238L	54
MGF_300-2Ra						MGF_505-11L	148
MGF_300-2Rb						MGF_100-1L	119
MGF_300-4L						I7L	103
MGF_360-10L						I8L	104
MGF_360-11L						I9R	105
MGF_360-12L						I10L	94
MGF_360-13L						L11L	114
MGF_360-14L						MGF_360-18R	138
MGF_360-15R						DP71L	57
MGF_360-16Ra						DP96R	59
MGF_360-16Rb						MGF_360-19Ra	139
MGF_360-18R						MGF_360-19Rb	140
MGF_360-19Ra						MGF_360-21R	141
MGF_360-19Rb						DP60R	55
MGF_360-21R						DP60R	55
MGF_360-2L						MGF_360-2L	142
MGF_360-3L						KP177R	111
MGF_360-6L						L83L	116
MGF_360-8L						L60L	115
MGF_360-9L						B117L	15
MGF_505-10R						B602L	27
MGF_505-11L						EP402R	77
MGF_505-1R						NP868R	159
MGF_505-2R						EP424R	78
MGF_505-3R						H339R	92
MGF_505-4R						MGF_110-1L	121
MGF_505-5R						MGF_360-14L	134
MGF_505-6R						MGF_505-2R	150
MGF_505-7R						MGF_505-5R	153
MGF_505-9R						MGF_360-3L	143
NP1450L						MGF_100-3L	120
NP419L						MGF_360-6L	144
NP868R							#N/A
O174L							#N/A
O61R							#N/A
P1192R							#N/A
Q706L							#N/A
QP383R							#N/A
QP509L							#N/A
R298L							#N/A
S183L							#N/A
S273R							#N/A
X69R							#N/A
							#N/A
							#N/A
							#N/A
							#N/A
							#N/A
							#N/A
							#N/A
							#N/A
							#N/A
							#N/A
							#N/A
							#N/A
							#N/A
							#N/A
							#N/A
							#N/A
							#N/A
							#N/A
							#REF!
							#REF!
							#N/A
							#N/A
							#N/A
							#N/A
							#REF!
							#N/A
							#N/A
